# Supplementary material for: Taxonomic richness and abundance of cryptic peracarid crustaceans in the Puerto Morelos Reef National Park, Mexico
Source: PeerJ. 2017 Jun 15;5:e3411. doi: 10.7717/peerj.3411 (PMC5474090; doi:10.7717/peerj.3411)
Supplement: Supplemental Information 1 [file peerj-05-3411-s001.csv]

Date	Code	Site	Depth	Taxa	N	LogN	Nkg	LogNkg
06/05/2013	BzM	Bonanza	FR (6-8)	41	264	2.422	44	1.6435
06/05/2013	BzD	Bonanza	FR (10-12)	50	249	2.396	42	1.618
06/05/2013	BzS	Bonanza	BR	53	1080	3.033	180	2.2553
06/05/2013	JaM	Jardines	FR (6-8)	39	131	2.117	22	1.3391
06/05/2013	JaD	Jardines	FR (10-12)	30	77	1.886	13	1.1083
06/05/2013	JaS	Jardines	BR	63	314	2.497	52	1.7188
06/05/2013	BoM	Bocana	FR (6-8)	15	74	1.869	12	1.0911
06/05/2013	BoD	Bocana	FR (10-12)	23	40	1.602	7	0.8239
06/05/2013	BoS	Bocana	BR	31	239	2.378	40	1.6002
06/08/2013	BzM	Bonanza	FR (6-8)	38	180	2.255	30	1.4771
06/08/2013	BzD	Bonanza	FR (10-12)	24	94	1.973	16	1.195
06/08/2013	BzS	Bonanza	BR	17	103	2.013	17	1.2347
06/08/2013	JaM	Jardines	FR (6-8)	24	88	1.944	15	1.1663
06/08/2013	JaD	Jardines	FR (10-12)	29	128	2.107	21	1.3291
06/08/2013	JaS	Jardines	BR	49	357	2.553	60	1.7745
06/08/2013	BoM	Bocana	FR (6-8)	32	233	2.367	39	1.5892
06/08/2013	BoD	Bocana	FR (10-12)	20	66	1.82	11	1.0414
06/08/2013	BoS	Bocana	BR	45	526	2.721	88	1.9428
07/11/2013	BzM	Bonanza	FR (6-8)	50	241	2.382	40	1.6039
07/11/2013	BzD	Bonanza	FR (10-12)	17	40	1.602	7	0.8239
07/11/2013	BzS	Bonanza	BR	33	372	2.571	62	1.7924
07/11/2013	JaM	Jardines	FR (6-8)	33	271	2.433	45	1.6548
07/11/2013	JaD	Jardines	FR (10-12)	22	45	1.653	8	0.8751
07/11/2013	JaS	Jardines	BR	21	58	1.763	10	0.9853
07/11/2013	BoM	Bocana	FR (6-8)	62	610	2.785	102	2.0072
07/11/2013	BoD	Bocana	FR (10-12)	27	64	1.806	11	1.028
07/11/2013	BoS	Bocana	BR	33	415	2.618	69	1.8399
14/01/2014	BzM	Bonanza	FR (6-8)	32	162	2.21	27	1.4314
14/01/2014	BzD	Bonanza	FR (10-12)	49	151	2.179	25	1.4008
14/01/2014	BzS	Bonanza	BR	26	64	1.806	11	1.028
14/01/2014	JaM	Jardines	FR (6-8)	35	143	2.155	24	1.3772
14/01/2014	JaD	Jardines	FR (10-12)	36	102	2.009	17	1.2304
14/01/2014	JaS	Jardines	BR	46	411	2.614	69	1.8357
14/01/2014	BoM	Bocana	FR (6-8)	49	1029	3.012	172	2.2343
14/01/2014	BoD	Bocana	FR (10-12)	36	164	2.215	27	1.4367
14/01/2014	BoS	Bocana	BR	52	302	2.48	50	1.7019
