# Supplementary material for: Taxonomic richness and abundance of cryptic peracarid crustaceans in the Puerto Morelos Reef National Park, Mexico
Source: PeerJ. 2017 Jun 15;5:e3411. doi: 10.7717/peerj.3411 (PMC5474090; doi:10.7717/peerj.3411)
Supplement: Supplemental Information 2 [file peerj-05-3411-s002.csv]

Site	Accalathura crenulata	Alcirona krebsi	Amakusanthura magnifica	Amakusanthura signata	Amakusanthura sp A	Ampelisca abdita	Ampelisca agassizi	Ampelisca bicarinata	Ampelisca schellenbergi	Ampelisca sp A	Ampithoe ramondi	Ampithoe sp A	Anamaera hixoni	Anamixis cavatura	Anopsilana jonesi	Anthomuda affinis	Anthuridea	Apanthura cracenta	Apanthuroides millan	Apohyale sp A	Apseudes bermudeus	Apseudes orghidani	Apseudes sp A	Apseudidae A	Apseudomorpha sp A	Batea cuspidata	Bemlos sp A	Bemlos spinicarpus	Bemlos unicornis	Biancolina sp A	Calyptolana hancocki	Campylaspis heardi	Campylaspis sp A	Caribboecetes sp A	Carpias algicola	Carpias triton	Ceradocus sheardi	Ceradocus shoemakeri	Chevalia aviculae	Chevalia sp A	Cirolana albioida	Cirolana crenulitelson	Cirolana parva	Cleantioides planicauda	Colanthura sp A	Colanthura tenuis	Colomastix janiceae	Concarnes concavus	Cortezura confixa
BzS	0	0	13	2	0	0	0	1	0	3	0	4	0	0	0	0	1	17	0	0	20	1	320	2	51	2	0	0	0	0	0	0	0	0	0	0	1	0	85	0	0	0	7	0	0	0	0	0	1
BzM	1	0	7	2	0	0	0	0	0	7	8	2	0	0	0	0	0	7	0	0	3	0	50	0	7	0	1	0	0	0	0	1	1	0	4	1	3	0	31	0	0	0	200	1	1	0	4	1	1
BzD	3	0	2	1	0	0	0	0	0	6	2	1	0	2	0	0	0	21	0	0	8	0	10	0	2	2	1	0	0	0	0	1	1	0	1	0	12	4	35	1	0	0	12	0	0	0	2	0	0
BoS	1	0	11	12	4	1	0	1	1	2	3	0	0	3	0	0	0	21	0	1	1	0	10	0	6	1	0	0	0	1	0	0	0	0	3	0	12	0	12	0	0	0	21	0	1	0	1	0	0
BoM	16	1	2	13	10	0	0	0	0	1	5	3	0	0	1	1	2	19	0	0	1	1	63	0	49	1	0	0	1	0	16	0	1	1	5	0	9	0	133	0	1	1	81	0	1	3	0	1	0
BoD	1	0	5	0	0	1	1	0	0	15	4	0	0	0	0	0	0	8	0	0	0	0	7	0	7	0	0	0	0	0	3	0	0	0	1	0	4	0	25	1	0	0	3	0	0	0	1	0	0
JaS	3	0	16	12	0	0	0	0	0	2	4	1	1	2	0	0	0	37	1	0	7	9	17	0	44	3	1	1	0	0	3	1	0	2	16	0	13	0	19	0	0	0	18	0	0	0	2	0	0
JaM	1	0	9	2	0	0	0	0	0	1	3	2	0	1	0	0	0	14	0	0	18	0	6	0	13	0	0	0	0	0	2	0	0	0	2	0	7	0	112	0	0	0	21	0	0	0	4	1	0
JaD	0	1	8	2	0	1	0	0	0	1	1	1	0	0	0	0	0	8	0	0	0	0	5	0	0	0	0	0	0	0	0	0	0	0	4	0	2	0	9	0	0	0	12	0	0	0	0	0	0
[truncated: 151 more columns]
