# Supplementary material for: Taxonomic richness and abundance of cryptic peracarid crustaceans in the Puerto Morelos Reef National Park, Mexico
Source: PeerJ. 2017 Jun 15;5:e3411. doi: 10.7717/peerj.3411 (PMC5474090; doi:10.7717/peerj.3411)
Supplement: Supplemental Information 4 [file peerj-05-3411-s004.csv]

Order	Taxon	Date	BzS	BzM	BzD	BoM	BoD	BoS	JaS	JaM	JaD
AMPHIPODA	Apohyale sp A	2013 May	0	0	0	0	0	0	0	0	0
AMPHIPODA	Ampelisca abdita	2013 May	0	0	0	0	0	0	0	0	0
AMPHIPODA	Ampelisca agassizi	2013 May	0	0	0	0	0	0	0	0	0
TANAIDACEA	Apseudes bermudeus	2013 May	12	1	8	0	0	1	4	9	0
AMPHIPODA	Ampelisca bicarinata	2013 May	0	0	0	0	0	0	0	0	0
AMPHIPODA	Anamixis cavatura	2013 May	0	0	2	0	0	0	0	1	0
ISOPODA	Apanthura cracenta	2013 May	7	3	8	0	2	2	11	5	0
ISOPODA	Accalathura crenulata	2013 May	0	1	2	0	0	0	0	0	0
AMPHIPODA	Anamaera hixoni	2013 May	0	0	0	0	0	0	1	0	0
ISOPODA	Anopsilana jonesi	2013 May	0	0	0	0	0	0	0	0	0
ISOPODA	Alcirona krebsi	2013 May	0	0	0	0	0	0	0	0	0
ISOPODA	Amakusanthura magnifica	2013 May	6	3	0	0	1	0	5	5	1
ISOPODA	Amakusanthura sp A	2013 May	0	0	0	0	0	0	0	0	0
ISOPODA	Apanthuroides millae	2013 May	0	0	0	0	0	0	0	0	0
TANAIDACEA	Apseudomorpha sp A	2013 May	46	1	0	0	0	0	7	0	0
AMPHIPODA	Ampelisca sp A	2013 May	0	0	0	0	0	0	1	0	0
AMPHIPODA	Ampithoe sp A	2013 May	1	0	0	0	0	0	0	0	0
ISOPODA	Anthomuda affinis	2013 May	0	0	0	0	0	0	0	0	0
ISOPODA	Anthuridea	2013 May	1	0	0	0	0	0	0	0	0
TANAIDACEA	Apseudes orghidani	2013 May	1	0	0	0	0	0	0	0	0
TANAIDACEA	Apseudidae A	2013 May	2	0	0	0	0	0	0	0	0
TANAIDACEA	Apseudes sp A	2013 May	238	12	0	0	0	0	2	2	0
AMPHIPODA	Ampithoe ramondi	2013 May	0	2	1	0	0	2	2	0	0
AMPHIPODA	Ampelisca schellenbergi	2013 May	0	0	0	0	0	1	0	0	0
ISOPODA	Amakusanthura signata	2013 May	1	0	1	0	0	0	0	0	0
AMPHIPODA	Batea cuspidata	2013 May	0	0	1	0	0	0	3	0	0
AMPHIPODA	Bemlos sp A	2013 May	0	0	1	0	0	0	1	0	0
AMPHIPODA	Biancolina sp A	2013 May	0	0	0	0	0	1	0	0	0
AMPHIPODA	Bemlos spinicarpus	2013 May	0	0	0	0	0	0	1	0	0
AMPHIPODA	Bemlos unicornis	2013 May	0	0	0	0	0	0	0	0	0
ISOPODA	Cirolana albioida	2013 May	0	0	0	1	0	0	0	0	0
ISOPODA	Carpias algicola	2013 May	0	0	0	0	0	3	16	1	1
CUMACEA	Campylaspis sp A	2013 May	0	1	0	0	0	0	0	0	0
CUMACEA	Cumella antipai	2013 May	0	0	0	0	0	0	1	0	0
CUMACEA	Cubanocuma gutzi	2013 May	1	0	0	0	0	0	0	0	0
AMPHIPODA	Caribboecetes sp A	2013 May	0	0	0	0	0	0	0	0	0
CUMACEA	Cumella clavicauda	2013 May	0	2	1	0	0	0	0	1	0
AMPHIPODA	Concarnes concavus	2013 May	0	0	0	0	0	0	0	0	0
ISOPODA	Cirolana crenulitelson	2013 May	0	0	0	0	0	0	0	0	0
AMPHIPODA	Curidia debrogania	2013 May	0	0	0	0	0	0	0	0	0
CUMACEA	Cumella garrityi	2013 May	0	0	0	0	0	0	0	0	0
CUMACEA	Cyclaspis goesi	2013 May	0	0	0	0	0	0	1	0	0
CUMACEA	Cumella gomoiui	2013 May	0	0	1	0	1	0	0	1	0
CUMACEA	Cyclaspis granulata	2013 May	0	0	0	0	0	0	0	0	0
ISOPODA	Calyptolana hancocki	2013 May	0	0	0	0	1	0	0	2	0
AMPHIPODA	Chevalia aviculae	2013 May	83	2	35	0	3	8	14	12	5
CUMACEA	Campylaspis heardi	2013 May	0	0	1	0	0	0	0	0	0
aMPHIPODA	Chevalia sp A	2013 May	0	0	1	0	1	0	0	0	0
aMPHIPODA	Colomastix janiceae	2013 May	0	0	2	0	0	0	0	1	0
ISOPODA	Colanthura sp A	2013 May	0	0	0	0	0	0	0	0	0
CUMACEA	Cumella longicaudata	2013 May	0	2	1	0	0	0	1	1	0
CUMACEA	Cumella meredithi	2013 May	0	0	0	0	0	0	0	0	0
CUMACEA	Cumella murariui	2013 May	1	0	0	0	1	0	0	0	0
CUMACEA	Cumella ocellata	2013 May	0	0	0	0	0	0	0	0	0
ISOPODA	Cirolana parva	2013 May	2	118	1	30	1	1	7	7	3
ISOPODA	Cleantioides planicauda	2013 May	0	0	0	0	0	0	0	0	0
CUMACEA	Cumella ruetzleri	2013 May	0	2	1	0	0	0	0	0	0
CUMACEA	Cumella serrata	2013 May	1	0	0	0	0	0	1	0	0
AMPHIPODA	Ceradocus sheardi	2013 May	0	3	7	0	2	1	10	3	1
AMPHIPODA	Ceradocus shoemakeri	2013 May	0	0	3	0	0	0	0	0	0
ISOPODA	Colanthura tenuis	2013 May	0	0	0	0	0	0	0	0	0
ISOPODA	Carpias triton	2013 May	0	1	0	0	0	0	0	0	0
ISOPODA	Cortezura confixa	2013 May	0	0	0	0	0	0	0	0	0
CUMACEA	Cumella sp A	2013 May	0	0	0	0	0	0	0	0	0
CUMACEA	Cumella sp G	2013 May	0	0	0	0	0	0	1	0	0
CUMACEA	Cyclaspis varians	2013 May	0	0	1	0	0	0	0	0	0
CUMACEA	Cumella vicina	2013 May	1	0	4	0	1	2	1	0	0
ISOPODA	Cyathura sp A	2013 May	0	0	0	0	0	0	0	0	0
CUMACEA	Cyclaspis sp A	2013 May	0	0	0	0	0	0	0	0	0
AMPHIPODA	Cymadusa sp A	2013 May	0	0	0	0	1	0	2	2	1
ISOPODA	Cymodoce ruetzleri	2013 May	0	7	1	1	3	6	1	1	1
AMPHIPODA	Cyprodeidae A	2013 May	0	0	0	0	0	0	0	0	0
TANAIDACEA	Discapseudes belizensis	2013 May	0	0	0	0	0	0	0	0	0
AMPHIPODA	Dexaminidae A	2013 May	0	0	0	0	0	0	0	0	0
AMPHIPODA	Deutella incerta	2013 May	1	0	0	0	0	0	0	0	0
ISOPODA	Dycerceis kensleyi	2013 May	0	1	0	0	0	0	0	0	0
AMPHIPODA	Dexaminella sp A	2013 May	0	0	5	0	0	0	0	0	0
AMPHIPODA	Dumosus sp A	2013 May	5	0	0	0	0	0	0	0	0
ISOPODA	Excorallana antillensis	2013 May	2	0	0	2	0	0	0	0	0
AMPHIPODA	Elasmopus balkomanus	2013 May	0	0	0	0	0	0	0	2	0
ISOPODA	Excorallana berbicensis	2013 May	0	0	0	0	0	0	0	0	0
ISOPODA	Erichthonius brasiliensis	2013 May	0	0	0	0	0	0	0	0	3
ISOPODA	Eurydice convexa	2013 May	0	0	0	0	0	0	0	0	0
CUMACEA	ElasSocumella sp A	2013 May	0	0	0	0	0	0	0	0	0
ISOPODA	Exosphaeroma diminuta	2013 May	0	0	0	0	0	0	1	0	0
ISOPODA	Erichsonella filiformis	2013 May	0	0	0	0	0	0	1	0	0
ISOPODA	Elasmopus levis	2013 May	1	0	0	0	0	0	0	0	0
ISOPODA	Eisothistos petrensis	2013 May	0	0	1	0	0	0	0	0	0
AMPHIPODA	Elasmopus rapax	2013 May	14	7	12	1	2	0	22	20	10
AMPHIPODA	Eobrolgus spinosus	2013 May	5	0	0	0	0	0	1	0	0
ISOPODA	Exosphaeroma tricornis	2013 May	0	0	0	0	0	0	0	0	0
CUMACEA	Eudorella sp A	2013 May	0	0	0	0	0	0	0	0	0
ISOPODA	Excorallana warmingii	2013 May	0	0	0	2	1	0	0	0	0
ISOPODA	Excorallana sp A	2013 May	0	0	0	0	0	0	0	0	0
ISOPODA	Exosphaeroma sp A	2013 May	0	0	0	0	0	0	0	0	0
ISOPODA	Exosphaeroma yucatanum	2013 May	0	0	0	0	0	0	0	0	0
aMPHIPODA	Gammaropsis atlantica	2013 May	0	0	0	0	0	0	1	1	1
ISOPODA	Geocerceis barbarae	2013 May	1	0	4	7	0	1	11	3	2
ISOPODA	Gnathia beethoveni	2013 May	0	0	2	0	0	0	0	0	0
AMPHIPODA	Gammarus mucronatus	2013 May	0	0	0	0	0	0	0	0	0
ISOPODA	Gnathia magdalensis	2013 May	1	0	0	0	0	0	1	0	0
ISOPODA	Gibberosus myersi	2013 May	0	0	0	0	0	0	0	0	0
ISOPODA	Gnathia sp A	2013 May	0	0	0	0	0	0	0	0	0
ISOPODA	Gnathostenetroides pugio	2013 May	8	0	3	0	0	2	0	4	0
ISOPODA	Gnathostenetroides sp A	2013 May	0	0	3	0	0	0	0	0	0
ISOPODA	Gnathia (pranizae, ovigerous)	2013 May	41	5	21	0	2	4	13	2	8
ISOPODA	Gnathia puertoricensis	2013 May	9	2	2	0	0	0	2	5	2
AMPHIPODA	Globosolembos smithi	2013 May	0	0	5	0	0	1	7	1	3
ISOPODA	Gnathia vellosa	2013 May	2	3	3	5	0	0	1	0	3
ISOPODA	Gnathia virginalis	2013 May	23	0	0	0	0	0	0	0	0
AMPHIPODA	Hippomedon sp A	2013 May	0	0	0	0	0	0	0	0	0
TANAIDACEA	Hoplomachus propinquus	2013 May	1	0	0	0	0	0	1	0	0
TANAIDACEA	Hargeria rapax	2013 May	3	5	0	0	0	1	1	0	0
ISOPODA	Heptanthura scopulosa	2013 May	0	0	0	0	0	0	0	0	0
ISOPODA	Stenetrium serratum	2013 May	0	0	0	0	0	0	1	0	0
ISOPODA	Hansenium spathulicarpus	2013 May	0	0	0	0	1	0	1	0	1
ISOPODA	Hansenium stebbingi	2013 May	0	0	1	0	1	3	36	1	1
AMPHIPODA	Hourstonius tortugae	2013 May	0	0	1	0	0	0	2	1	0
AMPHIPODA	Hemiproto wigleyi	2013 May	0	1	5	0	0	0	0	0	0
AMPHIPODA	Hyalidae A	2013 May	0	0	0	0	0	0	0	0	0
AMPHIPODA	Ingolfiella sp A	2013 May	1	0	0	0	1	1	0	0	0
AMPHIPODA	Iphimediidae A	2013 May	0	0	0	0	0	0	0	0	0
ISOPODA	Joeropsis bifasciatus	2013 May	4	0	0	0	0	0	1	0	0
ISOPODA	Joeropsis sp A	2013 May	0	0	0	0	0	5	0	0	0
ISOPODA	Joeropsis personatus	2013 May	0	1	0	0	0	0	0	0	0
ISOPODA	Joeropsis rathbunae	2013 May	0	0	0	0	0	1	0	0	0
ISOPODA	Joeropsis tobagoensis	2013 May	0	0	0	0	0	0	0	0	0
TANAIDACEA	Kalliapseudes bahamensis	2013 May	0	0	2	0	0	0	0	0	0
AMPHIPODA	Lyssianopsis alba	2013 May	0	2	0	1	0	0	0	0	2
AMPHIPODA	Liljeborgia bousfieldi	2013 May	0	0	0	0	0	0	0	0	0
TANAIDACEA	Leptochelia dubia	2013 May	126	16	10	0	2	1	4	4	2
CUMACEA	Leucon sp A	2013 May	0	0	0	0	0	0	0	0	1
CUMACEA	Leucon sp B	2013 May	0	0	0	0	0	0	0	0	0
AMPHIPODA	Liljeborgia sp A	2013 May	0	0	0	0	0	0	0	0	0
AMPHIPODA	Listriella sp A	2013 May	0	0	0	0	0	0	0	0	0
AMPHIPODA	Leucothoe laurensis	2013 May	0	0	0	0	0	0	0	0	0
TANAIDACEA	Leptochelia longimana	2013 May	0	0	0	0	0	0	0	0	0
ISOPODA	Lyocoryphe minocule	2013 May	0	0	0	0	0	0	12	1	1
ISOPODA	Limnoria platicauda	2013 May	0	0	0	0	0	0	0	0	0
AMPHIPODA	Leucothoe spinicarpa	2013 May	0	1	8	0	0	1	34	8	3
AMPHIPODA	Leucothoe sp A	2013 May	0	0	0	0	0	0	0	0	0
AMPHIPODA	Lembos unifasciatus	2013 May	0	0	0	0	0	0	0	0	0
AMPHIPODA	Maeropsis sp A	2013 May	0	0	0	0	0	1	0	0	0
ISOPODA	Metacirolana agaricicola	2013 May	0	0	0	0	0	0	1	1	0
aMPHIPODA	Maera sp A	2013 May	0	0	0	0	0	0	0	0	0
ISOPODA	Mesanthura bivittata	2013 May	0	0	0	0	0	0	0	0	0
CUMACEA	Mancocuma sp A	2013 May	0	0	0	0	0	0	0	0	0
ISOPODA	Metacirolana menziesi	2013 May	0	0	0	0	0	0	0	0	0
ISOPODA	Mesanthura sp A	2013 May	0	0	0	1	0	0	2	0	0
AMPHIPODA	Melita sp A	2013 May	1	7	0	0	0	0	0	0	0
AMPHIPODA	Metarphinia floridana	2013 May	1	0	0	0	1	0	1	0	2
ISOPODA	Metacirolana halia	2013 May	21	1	0	0	0	0	0	0	0
ISOPODA	Mesanthura hopkinsi	2013 May	0	1	0	0	0	4	0	1	1
AMPHIPODA	Maera jerrica	2013 May	1	0	0	0	0	0	0	1	0
AMPHIPODA	Maera miranda	2013 May	0	0	0	0	0	0	5	0	0
ISOPODA	Mesanthura paucidens	2013 May	0	0	0	0	0	0	1	0	0
ISOPODA	Mesanthura pulchra	2013 May	0	1	1	1	0	0	1	0	0
AMPHIPODA	Melita sheardi	2013 May	0	0	0	0	0	0	0	1	0
AMPHIPODA	Metatyron triocellatus	2013 May	1	1	0	0	0	0	0	0	0
MYSIDAE	Mysidae A	2013 May	0	0	0	0	0	0	0	0	0
AMPHIPODA	Netamelita barnardi	2013 May	1	0	2	0	0	0	5	0	0
ISOPODA	Neocirolana obtruncata	2013 May	0	0	0	0	0	0	0	0	0
TANAIDACEA	Nototanaidae A	2013 May	0	0	0	0	0	0	1	0	0
TANAIDACEA	Nototanaidae C	2013 May	36	0	0	0	0	0	2	0	0
AMPHIPODA	Oedicerotidae A	2013 May	0	0	0	0	0	0	0	0	0
TANAIDACEA	Pseudoapseudomorpha sp A	2013 May	0	0	0	0	0	7	0	0	0
ISOPODA	Paracerceis sp	2013 May	0	0	0	0	0	0	0	0	0
TANAIDACEA	Pagurotanais bouryi	2013 May	0	0	0	8	0	10	0	0	0
ISOPODA	Paracerceis caudata	2013 May	1	1	0	3	3	0	0	1	0
AMPHIPODA	Periculodes cerasinus	2013 May	1	0	0	0	0	0	0	0	0
ISOPODA	Pleurocope floridensis	2013 May	0	0	0	0	0	0	0	0	0
TANAIDACEA	Parapseudes sp A	2013 May	9	0	0	0	0	0	1	0	0
ISOPODA	Pendanthura sp A	2013 May	1	0	0	0	0	0	0	0	0
ISOPODA	Paranthura floridensis	2013 May	0	0	0	0	0	0	5	0	0
TANAIDACEA	Psammokalliapseudes granulosus	2013 May	0	1	3	0	0	0	0	0	0
ISOPODA	Pendanthura hendleri	2013 May	20	0	0	0	0	0	0	0	0
AMPHIPODA	Photis sp A	2013 May	0	0	0	0	0	0	0	0	0
AMPHIPODA	Pseudoampithoides incurvaria	2013 May	1	1	0	0	2	0	1	4	5
ISOPODA	Paranthura infundibulata	2013 May	0	0	0	0	0	0	1	0	0
TANAIDACEA	Pseudoleptochelia sp A	2013 May	79	16	17	9	4	1	26	9	5
ISOPODA	Paramunnidae A	2013 May	0	0	0	0	0	0	0	0	0
AMPHIPODA	Psammogammarus sp A	2013 May	0	0	0	0	0	0	0	0	0
AMPHIPODA	Paraphinotus seclusus	2013 May	0	1	0	0	0	0	1	0	0
ISOPODA	Pendanthura tanaiformis	2013 May	0	0	0	0	0	0	0	0	0
TANAIDACEA	Paratanais sp A	2013 May	199	7	34	1	2	162	2	3	4
AMPHIPODA	Quadrimaera sp A	2013 May	11	0	0	0	0	0	0	0	1
CUMACEA	Schizotrema aglutinanta	2013 May	0	0	0	0	0	1	0	1	0
ISOPODA	Hansenium bowmani	2013 May	0	6	0	0	0	0	3	0	1
AMPHIPODA	Spathiopus looensis	2013 May	0	0	0	0	0	0	2	0	0
CUMACEA	Spilocuma sp A	2013 May	0	0	0	0	0	0	0	0	0
TANAIDACEA	Sinelobus stanfordi	2013 May	41	10	3	0	0	0	4	1	1
ISOPODA	Stenobermuda sp A	2013 May	0	0	0	0	0	1	0	0	0
AMPHIPODA	Seba tropica	2013 May	0	0	3	0	0	0	0	0	0
AMPHIPODA	Synopia ultramarina	2013 May	0	1	0	0	0	0	0	0	0
TANAIDACEA	Synapseudes sp A	2013 May	1	0	8	0	0	2	0	0	0
AMPHIPODA	Tabatzius muelleri	2013 May	0	0	2	0	0	0	0	0	0
ISOPODA	Uromunna reynoldsi	2013 May	0	0	0	0	0	1	1	0	0
CUMACEA	Vaunthompsonia sp A	2013 May	0	0	1	0	0	0	0	0	0
CUMACEA	Vaunthompsonia floridana	2013 May	1	0	2	0	0	0	0	0	0
CUMACEA	Vaunthompsonia minor	2013 May	0	0	1	0	0	0	0	0	0
TANAIDACEA	Zeuxo kurilensis	2013 May	1	4	0	1	0	0	0	1	1
AMPHIPODA	Apohyale sp C	2013 Aug	0	0	0	0	0	1	0	0	0
AMPHIPODA	Ampelisca abdita	2013 Aug	0	0	0	0	0	0	0	0	0
AMPHIPODA	Ampelisca agassizi	2013 Aug	0	0	0	0	0	0	0	0	0
TANAIDACEA	Apseudes bermudeus	2013 Aug	0	1	0	0	0	0	3	0	0
AMPHIPODA	Ampelisca bicarinata	2013 Aug	0	0	0	0	0	1	0	0	0
AMPHIPODA	Anamixis cavatura	2013 Aug	0	0	0	0	0	2	0	0	0
ISOPODA	Apanthura cracenta	2013 Aug	7	2	11	2	0	4	18	6	2
ISOPODA	Accalathura crenulata	2013 Aug	0	0	1	1	0	1	0	1	0
AMPHIPODA	Anamaera hixoni	2013 Aug	0	0	0	0	0	0	0	0	0
ISOPODA	Anopsilana jonesi	2013 Aug	0	0	0	0	0	0	0	0	0
ISOPODA	Alcirona krebsi	2013 Aug	0	0	0	0	0	0	0	0	1
ISOPODA	Amakusanthura magnifica	2013 Aug	1	0	0	0	0	2	2	0	0
ISOPODA	Amakusanthura sp A	2013 Aug	0	0	0	9	0	0	0	0	0
ISOPODA	Apanthuroides millae	2013 Aug	0	0	0	0	0	0	0	0	0
TANAIDACEA	Apseudomorpha sp A	2013 Aug	0	0	2	2	3	6	19	7	0
AMPHIPODA	Ampelisca sp A	2013 Aug	0	0	0	0	0	0	0	0	1
AMPHIPODA	Ampithoe sp A	2013 Aug	0	0	0	0	0	0	1	1	0
ISOPODA	Anthomuda affinis	2013 Aug	0	0	0	1	0	0	0	0	0
ISOPODA	Anthuridea	2013 Aug	0	0	0	1	0	0	0	0	0
TANAIDACEA	Apseudes orghidani	2013 Aug	0	0	0	0	0	0	8	0	0
TANAIDACEA	Apseudidae A	2013 Aug	0	0	0	0	0	0	0	0	0
TANAIDACEA	Apseudes sp A	2013 Aug	9	15	5	3	1	6	12	3	3
AMPHIPODA	Ampithoe ramondi	2013 Aug	0	5	0	3	4	0	0	0	0
AMPHIPODA	Ampelisca schellenbergi	2013 Aug	0	0	0	0	0	0	0	0	0
ISOPODA	Amakusanthura signata	2013 Aug	0	0	0	0	0	4	3	1	1
AMPHIPODA	Batea cuspidata	2013 Aug	2	0	0	0	0	0	0	0	0
AMPHIPODA	Bemlos sp A	2013 Aug	0	0	0	0	0	0	0	0	0
AMPHIPODA	Biancolina sp A	2013 Aug	0	0	0	0	0	0	0	0	0
AMPHIPODA	Bemlos spinicarpus	2013 Aug	0	0	0	0	0	0	0	0	0
AMPHIPODA	Bemlos unicornis	2013 Aug	0	0	0	0	0	0	0	0	0
ISOPODA	Cirolana albioida	2013 Aug	0	0	0	0	0	0	0	0	0
ISOPODA	Carpias algicola	2013 Aug	0	1	0	0	0	0	0	1	2
CUMACEA	Campylaspis sp	2013 Aug	0	0	0	0	0	0	0	0	0
CUMACEA	Cumella antipai	2013 Aug	0	0	0	0	0	1	1	0	0
CUMACEA	Cubanocuma gutzi	2013 Aug	0	0	0	0	0	1	0	0	0
AMPHIPODA	Caribboecetes sp	2013 Aug	0	0	0	0	0	0	0	0	0
CUMACEA	Cumella clavicauda	2013 Aug	0	2	0	0	0	1	0	0	0
AMPHIPODA	Concarnes concavus	2013 Aug	0	0	0	0	0	0	0	0	0
ISOPODA	Cirolana crenulitelson	2013 Aug	0	0	0	0	0	0	0	0	0
AMPHIPODA	Curidia debrogania	2013 Aug	0	0	0	0	0	0	0	0	0
CUMACEA	Cumella garrityi	2013 Aug	0	0	0	0	0	0	0	0	1
CUMACEA	Cyclaspis goesi	2013 Aug	0	0	0	0	0	0	0	0	0
CUMACEA	Cumella gomoiui	2013 Aug	0	0	0	0	0	0	0	0	0
CUMACEA	Cyclaspis granulata	2013 Aug	0	0	0	0	0	0	0	0	0
ISOPODA	Calyptolana hancocki	2013 Aug	0	0	0	2	0	0	1	0	0
AMPHIPODA	Chevalia aviculae	2013 Aug	0	27	0	0	5	0	0	2	4
CUMACEA	Campylaspis sp A	2013 Aug	0	1	0	0	0	0	0	0	0
aMPHIPODA	Chevalia sp A	2013 Aug	0	0	0	0	0	0	0	0	0
aMPHIPODA	Colomastix janiceae	2013 Aug	0	4	0	0	0	0	0	1	0
ISOPODA	Colanthura sp A	2013 Aug	0	0	0	0	0	1	0	0	0
CUMACEA	Cumella longicaudata	2013 Aug	0	0	0	0	1	0	0	0	0
CUMACEA	Cumella meredithi	2013 Aug	0	0	0	0	1	0	0	0	0
CUMACEA	Cumella murariui	2013 Aug	0	0	0	0	0	0	0	0	0
CUMACEA	Cumella ocellata	2013 Aug	0	0	1	0	0	0	0	0	0
ISOPODA	Cirolana parva	2013 Aug	1	12	9	3	0	4	7	4	3
ISOPODA	Cleantioides planicauda	2013 Aug	0	0	0	0	0	0	0	0	0
CUMACEA	Cumella ruetzleri	2013 Aug	0	0	0	0	1	0	0	0	0
CUMACEA	Cumella serrata	2013 Aug	0	0	0	0	0	0	0	0	0
AMPHIPODA	Ceradocus sheardi	2013 Aug	0	0	4	7	0	10	3	4	0
AMPHIPODA	Ceradocus shoemakeri	2013 Aug	0	0	0	0	0	0	0	0	0
ISOPODA	Colanthura tenuis	2013 Aug	0	0	0	1	0	0	0	0	0
ISOPODA	Carpias triton	2013 Aug	0	0	0	0	0	0	0	0	0
ISOPODA	Cortezura confixa	2013 Aug	0	0	0	0	0	0	0	0	0
CUMACEA	Cumella sp A	2013 Aug	0	0	0	0	0	0	0	0	0
CUMACEA	Cumella sp G	2013 Aug	0	1	0	0	0	0	0	0	0
CUMACEA	Cyclaspis varians	2013 Aug	0	0	0	0	0	0	0	0	0
CUMACEA	Cumella vicina	2013 Aug	0	2	0	0	0	3	0	0	0
ISOPODA	Cyathura sp A	2013 Aug	0	0	0	0	0	0	0	0	0
CUMACEA	Cyclaspis sp A	2013 Aug	0	0	1	0	0	1	0	0	0
AMPHIPODA	Cymadusa sp A	2013 Aug	0	2	0	0	0	1	0	0	0
ISOPODA	Cymodoce ruetzleri	2013 Aug	0	0	0	0	0	0	0	0	3
AMPHIPODA	Cyprodeidae A	2013 Aug	0	0	0	0	0	1	0	0	0
TANAIDACEA	Discapseudes belizensis	2013 Aug	3	0	0	0	1	0	0	0	4
AMPHIPODA	Dexaminidae A	2013 Aug	0	0	0	0	0	0	0	0	0
AMPHIPODA	Deutella incerta	2013 Aug	0	0	0	0	0	0	0	0	0
ISOPODA	Dycerceis kensleyi	2013 Aug	0	0	0	0	0	0	0	0	0
AMPHIPODA	Dexaminella sp A	2013 Aug	0	0	0	0	0	0	0	0	0
AMPHIPODA	Dumosus sp A	2013 Aug	0	0	0	0	0	0	1	0	0
ISOPODA	Excorallana antillensis	2013 Aug	0	1	1	1	0	17	0	0	0
AMPHIPODA	Elasmopus balkomanus	2013 Aug	0	0	0	0	0	0	0	0	0
ISOPODA	Excorallana berbicensis	2013 Aug	0	0	0	0	0	0	0	0	0
ISOPODA	Erichthonius brasiliensis	2013 Aug	0	0	0	0	1	0	0	1	0
ISOPODA	Eurydice convexa	2013 Aug	0	0	0	0	0	0	0	0	0
CUMACEA	Elasmocumella sp A	2013 Aug	0	0	0	0	0	0	0	0	0
ISOPODA	Exosphaeroma diminuta	2013 Aug	0	0	0	0	0	0	1	0	0
ISOPODA	Erichsonella filiformis	2013 Aug	0	0	0	0	0	0	0	0	0
ISOPODA	Elasmopus levis	2013 Aug	0	0	0	0	0	0	4	0	1
ISOPODA	Eisothistos petrensis	2013 Aug	0	0	0	0	1	0	0	0	0
AMPHIPODA	Elasmopus rapax	2013 Aug	0	10	0	1	1	10	24	4	3
AMPHIPODA	Eobrolgus spinosus	2013 Aug	2	0	0	0	1	0	0	0	0
ISOPODA	Exosphaeroma tricornis	2013 Aug	0	0	0	0	0	2	0	0	0
CUMACEA	Eudorella sp A	2013 Aug	0	0	0	0	0	0	0	0	0
ISOPODA	Excorallana warmingii	2013 Aug	0	0	0	0	0	0	0	0	0
ISOPODA	Excorallana sp A	2013 Aug	1	0	0	0	0	0	0	0	0
ISOPODA	Exosphaeroma sp A	2013 Aug	0	0	0	0	0	1	0	0	0
ISOPODA	Exosphaeroma yucatanum	2013 Aug	0	0	0	0	0	0	0	0	0
aMPHIPODA	Gammaropsis atlantica	2013 Aug	0	8	0	4	0	1	22	0	0
ISOPODA	Geocerceis barbarae	2013 Aug	0	1	5	14	1	2	15	0	0
ISOPODA	Gnathia beethoveni	2013 Aug	0	0	0	0	0	0	0	0	0
AMPHIPODA	Gammarus mucronatus	2013 Aug	0	0	0	0	0	2	0	0	0
ISOPODA	Gnathia magdalensis	2013 Aug	0	0	0	8	0	3	3	0	0
ISOPODA	Gibberosus myersi	2013 Aug	0	0	0	0	0	0	0	0	0
ISOPODA	Gnathia sp A	2013 Aug	0	0	0	0	0	0	0	0	0
ISOPODA	Gnathostenetroides pugio	2013 Aug	0	0	0	1	0	0	3	0	0
ISOPODA	Gnathostenetroides sp A	2013 Aug	1	0	0	0	0	0	0	0	0
ISOPODA	Gnathia (pranizae, ovigerous)	2013 Aug	13	3	6	18	6	8	2	9	3
ISOPODA	Gnathia puertoricensis	2013 Aug	1	3	4	10	0	1	2	1	2
AMPHIPODA	Globosolembos smithi	2013 Aug	0	0	0	4	0	1	0	1	0
ISOPODA	Gnathia vellosa	2013 Aug	0	0	0	1	0	3	3	0	2
ISOPODA	Gnathia virginalis	2013 Aug	1	0	3	0	0	0	0	0	0
AMPHIPODA	Hippomedon sp A	2013 Aug	0	1	0	0	0	0	0	0	0
TANAIDACEA	Hoplomachus propinquus	2013 Aug	0	0	0	0	0	0	2	0	0
TANAIDACEA	Hargeria rapax	2013 Aug	0	0	0	0	0	0	0	0	0
ISOPODA	Heptanthura scopulosa	2013 Aug	0	0	0	0	0	0	0	0	0
ISOPODA	Stenetrium serratum	2013 Aug	0	2	3	0	0	0	0	0	1
ISOPODA	Hansenium spathulicarpus	2013 Aug	0	2	0	0	0	0	0	0	1
ISOPODA	Hansenium stebbingi	2013 Aug	0	2	0	0	0	5	4	0	9
AMPHIPODA	Hourstonius tortugae	2013 Aug	0	0	0	0	0	0	0	0	0
AMPHIPODA	Hemiproto wigleyi	2013 Aug	0	0	0	0	1	0	0	0	0
AMPHIPODA	Hyalidae A	2013 Aug	0	0	0	0	0	0	0	1	0
AMPHIPODA	Ingolfiella sp A	2013 Aug	0	0	1	0	0	0	1	0	0
AMPHIPODA	Iphimediidae A	2013 Aug	0	0	0	0	0	0	1	0	0
ISOPODA	Joeropsis bifasciatus	2013 Aug	0	0	0	0	0	2	0	0	0
ISOPODA	Joeropsis sp A	2013 Aug	0	1	0	1	0	1	0	1	1
ISOPODA	Joeropsis personatus	2013 Aug	0	0	0	0	0	0	0	0	0
ISOPODA	Joeropsis rathbunae	2013 Aug	0	0	0	0	0	1	1	0	2
ISOPODA	Joeropsis tobagoensis	2013 Aug	0	0	0	0	0	0	1	0	0
TANAIDACEA	Kalliapseudes bahamensis	2013 Aug	0	0	1	0	2	0	0	0	0
AMPHIPODA	Lyssianopsis alba	2013 Aug	0	0	0	1	0	0	0	0	3
AMPHIPODA	Liljeborgia bousfieldi	2013 Aug	0	0	0	0	0	0	0	0	0
TANAIDACEA	Leptochelia dubia	2013 Aug	20	6	11	8	21	36	50	24	39
CUMACEA	Leucon sp A	2013 Aug	1	0	0	0	0	0	0	0	0
CUMACEA	Leucon sp B	2013 Aug	0	0	0	0	0	0	0	0	0
AMPHIPODA	Liljeborgia sp A	2013 Aug	0	0	0	0	0	0	1	0	0
AMPHIPODA	Listriella sp A	2013 Aug	0	0	0	0	0	0	0	0	0
AMPHIPODA	Leucothoe laurensis	2013 Aug	0	1	0	0	0	0	2	0	0
TANAIDACEA	Leptochelia longimana	2013 Aug	0	0	0	0	0	0	0	0	0
ISOPODA	Lyocoryphe minocule	2013 Aug	0	2	0	0	0	0	0	0	0
ISOPODA	Limnoria platicauda	2013 Aug	0	0	0	0	0	1	1	0	0
AMPHIPODA	Leucothoe spinicarpa	2013 Aug	0	4	1	0	0	3	1	0	1
AMPHIPODA	Leucothoe sp A	2013 Aug	0	0	0	0	0	0	0	0	0
AMPHIPODA	Lembos unifasciatus	2013 Aug	0	0	0	0	0	0	0	0	0
AMPHIPODA	Maeropsis sp A	2013 Aug	0	0	0	0	0	0	0	0	0
ISOPODA	Metacirolana agaricicola	2013 Aug	0	0	0	1	0	0	4	0	0
aMPHIPODA	Maera sp A	2013 Aug	0	0	0	0	0	0	0	0	0
ISOPODA	Mesanthura bivittata	2013 Aug	0	1	1	0	0	0	0	0	2
CUMACEA	Mancocuma sp A	2013 Aug	0	0	0	0	0	0	0	0	0
ISOPODA	Metacirolana menziesi	2013 Aug	0	0	0	0	0	0	0	0	0
ISOPODA	Mesanthura sp A	2013 Aug	0	0	0	0	0	0	0	0	2
AMPHIPODA	Melita sp A	2013 Aug	0	0	0	0	0	0	1	0	0
AMPHIPODA	Metarphinia floridana	2013 Aug	0	2	0	0	0	0	0	0	0
ISOPODA	Metacirolana halia	2013 Aug	0	2	0	4	0	1	0	0	0
ISOPODA	Mesanthura hopkinsi	2013 Aug	0	0	0	0	0	0	0	0	0
AMPHIPODA	Maera jerrica	2013 Aug	0	0	0	0	0	0	5	0	0
AMPHIPODA	Maera miranda	2013 Aug	0	0	0	0	0	0	0	0	0
ISOPODA	Mesanthura paucidens	2013 Aug	0	0	0	2	0	0	0	0	0
ISOPODA	Mesanthura pulchra	2013 Aug	0	0	0	0	0	0	1	4	4
AMPHIPODA	Melita sheardi	2013 Aug	0	0	0	0	0	0	0	0	0
AMPHIPODA	Metatyron triocellatus	2013 Aug	0	1	0	0	0	0	0	0	0
MYSIDAE	Mysidae A	2013 Aug	0	0	0	0	0	0	0	0	0
AMPHIPODA	Netamelita barnardi	2013 Aug	0	0	0	0	0	0	0	0	0
ISOPODA	Neocirolana obtruncata	2013 Aug	0	0	0	0	0	0	0	0	0
TANAIDACEA	Nototanaidae A	2013 Aug	1	0	0	2	0	6	2	0	0
TANAIDACEA	Nototanaidae C	2013 Aug	0	0	0	0	0	0	0	0	0
AMPHIPODA	Oedicerotidae A	2013 Aug	0	0	0	0	0	0	0	0	0
TANAIDACEA	Pseudoapseudomorpha sp A	2013 Aug	0	3	0	0	0	0	0	0	0
ISOPODA	Paracerceis sp	2013 Aug	0	0	0	0	0	0	0	0	0
TANAIDACEA	Pagurotanais bouryi	2013 Aug	0	0	0	13	0	0	17	0	0
ISOPODA	Paracerceis caudata	2013 Aug	0	0	0	0	0	14	1	0	0
AMPHIPODA	Periculodes cerasinus	2013 Aug	0	0	0	0	0	0	0	0	1
ISOPODA	Pleurocope floridensis	2013 Aug	0	0	0	0	0	0	0	0	0
TANAIDACEA	Parapseudes sp A	2013 Aug	2	0	0	0	0	0	0	0	0
ISOPODA	Pendanthura sp A	2013 Aug	0	0	0	0	0	0	0	0	0
ISOPODA	Paranthura floridensis	2013 Aug	0	0	0	0	0	0	0	0	0
TANAIDACEA	Psammokalliapseudes granulosus	2013 Aug	0	0	0	0	0	0	0	0	0
ISOPODA	Pendanthura hendleri	2013 Aug	0	0	1	0	0	0	13	0	0
AMPHIPODA	Photis sp A	2013 Aug	0	0	0	0	0	0	0	0	0
AMPHIPODA	Pseudoampithoides incurvaria	2013 Aug	0	4	3	0	0	3	5	3	0
ISOPODA	Paranthura infundibulata	2013 Aug	0	0	0	0	0	0	0	0	0
TANAIDACEA	Pseudoleptochelia sp A	2013 Aug	36	28	14	66	7	344	74	2	22
ISOPODA	Paramunnidae A	2013 Aug	0	0	0	0	0	0	0	0	0
AMPHIPODA	Psammogammarus sp A	2013 Aug	0	0	1	0	0	0	0	0	0
AMPHIPODA	Paraphinotus seclusus	2013 Aug	0	1	0	0	0	0	1	0	0
ISOPODA	Pendanthura tanaiformis	2013 Aug	0	3	0	0	0	0	0	0	0
TANAIDACEA	Paratanais sp A	2013 Aug	0	1	0	29	0	1	2	1	4
AMPHIPODA	Quadrimaera sp A	2013 Aug	0	0	0	0	0	0	0	0	0
CUMACEA	Schizotrema aglutinanta	2013 Aug	0	0	0	0	0	0	1	0	0
ISOPODA	Hansenium bowmani	2013 Aug	0	0	0	0	0	0	0	1	0
AMPHIPODA	Spathiopus looensis	2013 Aug	0	0	0	0	0	0	1	0	0
CUMACEA	Spilocuma sp A	2013 Aug	0	0	0	0	0	0	0	0	0
TANAIDACEA	Sinelobus stanfordi	2013 Aug	1	12	3	0	5	4	1	4	0
ISOPODA	Stenobermuda sp A	2013 Aug	0	0	0	0	0	0	0	0	0
AMPHIPODA	Seba tropica	2013 Aug	0	0	0	0	0	0	0	0	0
AMPHIPODA	Synopia ultramarina	2013 Aug	0	0	0	0	0	0	0	0	0
TANAIDACEA	Synapseudes sp A	2013 Aug	0	0	0	9	0	0	0	0	0
AMPHIPODA	Tabatzius muelleri	2013 Aug	0	0	1	0	1	2	0	0	0
ISOPODA	Uromunna reynoldsi	2013 Aug	0	0	0	0	0	0	0	0	0
CUMACEA	Vaunthompsonia sp A	2013 Aug	0	0	0	0	0	0	0	0	0
CUMACEA	Vaunthompsonia floridana	2013 Aug	0	0	0	0	0	0	0	0	0
CUMACEA	Vaunthompsonia minor	2013 Aug	0	0	0	0	0	0	0	0	0
TANAIDACEA	Zeuxo kurilensis	2013 Aug	0	0	0	0	1	0	5	0	0
AMPHIPODA	Apohyale sp A	2013 Nov	0	0	0	0	0	0	0	0	0
AMPHIPODA	Ampelisca abdita	2013 Nov	0	0	0	0	1	0	0	0	0
AMPHIPODA	Ampelisca agassizi	2013 Nov	0	0	0	0	1	0	0	0	0
TANAIDACEA	Apseudes bermudeus	2013 Nov	8	0	0	1	0	0	0	9	0
AMPHIPODA	Ampelisca bicarinata	2013 Nov	0	0	0	0	0	0	0	0	0
AMPHIPODA	Anamixis cavatura	2013 Nov	0	0	0	0	0	1	0	0	0
ISOPODA	Apanthura cracenta	2013 Nov	1	1	2	3	3	10	0	2	4
ISOPODA	Accalathura crenulata	2013 Nov	0	0	0	11	0	0	0	0	0
AMPHIPODA	Anamaera hixoni	2013 Nov	0	0	0	0	0	0	0	0	0
ISOPODA	Anopsilana jonesi	2013 Nov	0	0	0	0	0	0	0	0	0
ISOPODA	Alcirona krebsi	2013 Nov	0	0	0	1	0	0	0	0	0
ISOPODA	Amakusanthura magnifica	2013 Nov	6	2	1	1	1	6	2	2	4
ISOPODA	Amakusanthura sp A	2013 Nov	0	0	0	1	0	4	0	0	0
ISOPODA	Apanthuroides millae	2013 Nov	0	0	0	0	0	0	0	0	0
TANAIDACEA	Apseudomorpha sp A	2013 Nov	5	6	0	26	0	0	8	5	0
AMPHIPODA	Ampelisca sp A	2013 Nov	2	4	0	1	1	2	0	0	0
AMPHIPODA	Ampithoe sp A	2013 Nov	0	0	0	2	0	0	0	0	0
ISOPODA	Anthomuda affinis	2013 Nov	0	0	0	0	0	0	0	0	0
ISOPODA	Anthuridea	2013 Nov	0	0	0	0	0	0	0	0	0
TANAIDACEA	Apseudes orghidani	2013 Nov	0	0	0	0	0	0	0	0	0
TANAIDACEA	Apseudidae A	2013 Nov	0	0	0	0	0	0	0	0	0
TANAIDACEA	Apseudes sp A	2013 Nov	71	22	3	28	5	3	0	0	1
AMPHIPODA	Ampithoe ramondi	2013 Nov	0	1	0	2	0	1	0	2	0
AMPHIPODA	Ampelisca schellenbergi	2013 Nov	0	0	0	0	0	0	0	0	0
ISOPODA	Amakusanthura signata	2013 Nov	0	2	0	6	0	8	2	1	0
AMPHIPODA	Batea cuspidata	2013 Nov	0	0	0	1	0	0	0	0	0
AMPHIPODA	Bemlos sp A	2013 Nov	0	1	0	0	0	0	0	0	0
AMPHIPODA	Biancolina sp A	2013 Nov	0	0	0	0	0	0	0	0	0
AMPHIPODA	Bemlos spinicarpus	2013 Nov	0	0	0	0	0	0	0	0	0
AMPHIPODA	Bemlos unicornis	2013 Nov	0	0	0	1	0	0	0	0	0
ISOPODA	Cirolana albioida	2013 Nov	0	0	0	0	0	0	0	0	0
ISOPODA	Carpias algicola	2013 Nov	0	1	0	0	0	0	0	0	0
CUMACEA	Campylaspis sp	2013 Nov	0	0	1	1	0	0	0	0	0
CUMACEA	Cumella antipai	2013 Nov	0	0	0	0	0	0	0	0	0
CUMACEA	Cubanocuma gutzi	2013 Nov	0	0	1	3	0	0	0	0	1
AMPHIPODA	Caribboecetes sp A	2013 Nov	0	0	0	0	0	0	0	0	0
CUMACEA	Cumella clavicauda	2013 Nov	1	0	0	0	0	0	0	0	0
AMPHIPODA	Concarnes concavus	2013 Nov	0	1	0	1	0	0	0	1	0
ISOPODA	Cirolana crenulitelson	2013 Nov	0	0	0	0	0	0	0	0	0
AMPHIPODA	Curidia debrogania	2013 Nov	0	0	0	0	0	0	0	0	0
CUMACEA	Cumella garrityi	2013 Nov	0	0	0	0	0	0	0	0	0
CUMACEA	Cyclaspis goesi	2013 Nov	0	1	0	0	0	0	0	0	0
CUMACEA	Cumella gomoiui	2013 Nov	0	0	0	0	0	0	0	0	0
CUMACEA	Cyclaspis granulata	2013 Nov	0	0	0	0	0	0	0	0	0
ISOPODA	Calyptolana hancocki	2013 Nov	0	0	0	5	1	0	2	0	0
AMPHIPODA	Chevalia aviculae	2013 Nov	2	0	0	113	5	4	0	98	0
CUMACEA	Campylaspis sp A	2013 Nov	0	0	0	0	0	0	0	0	0
aMPHIPODA	Chevalia sp A	2013 Nov	0	0	0	0	0	0	0	0	0
aMPHIPODA	Colomastix janiceae	2013 Nov	0	0	0	0	0	1	0	2	0
ISOPODA	Colanthura sp A	2013 Nov	0	1	0	1	0	0	0	0	0
CUMACEA	Cumella longicaudata	2013 Nov	0	1	0	0	0	0	0	0	0
CUMACEA	Cumella meredithi	2013 Nov	0	0	0	0	0	0	0	0	0
CUMACEA	Cumella murariui	2013 Nov	0	0	0	0	0	0	0	0	0
CUMACEA	Cumella ocellata	2013 Nov	0	0	0	0	0	0	0	0	0
ISOPODA	Cirolana parva	2013 Nov	0	4	0	20	1	3	1	6	0
ISOPODA	Cleantioides planicauda	2013 Nov	0	1	0	0	0	0	0	0	0
CUMACEA	Cumella ruetzleri	2013 Nov	0	0	0	0	0	0	0	0	0
CUMACEA	Cumella serrata	2013 Nov	0	0	0	0	0	0	0	3	0
AMPHIPODA	Ceradocus sheardi	2013 Nov	0	0	0	2	2	0	0	0	0
AMPHIPODA	Ceradocus shoemakeri	2013 Nov	0	0	0	0	0	0	0	0	0
ISOPODA	Colanthura tenuis	2013 Nov	0	0	0	1	0	0	0	0	0
ISOPODA	Carpias triton	2013 Nov	0	0	0	0	0	0	0	0	0
ISOPODA	Cortezura confixa	2013 Nov	1	1	0	0	0	0	0	0	0
CUMACEA	Cumella sp A	2013 Nov	0	0	0	0	0	1	0	0	0
CUMACEA	Cumella sp G	2013 Nov	0	1	0	0	1	0	0	0	1
CUMACEA	Cyclaspis varians	2013 Nov	0	0	0	0	0	0	0	0	0
CUMACEA	Cumella vicina	2013 Nov	0	0	2	1	0	0	1	1	1
ISOPODA	Cyathura sp A	2013 Nov	0	0	0	0	0	0	0	0	0
CUMACEA	Cyclaspis sp A	2013 Nov	0	0	1	0	0	0	0	0	0
AMPHIPODA	Cymadusa sp A	2013 Nov	0	1	0	2	0	0	0	0	0
ISOPODA	Cymodoce ruetzleri	2013 Nov	0	3	2	7	0	8	0	0	0
AMPHIPODA	Cyprodeidae A	2013 Nov	0	0	0	0	0	0	0	0	0
TANAIDACEA	Discapseudes belizensis	2013 Nov	0	0	0	0	0	0	0	0	0
AMPHIPODA	Dexaminidae A	2013 Nov	0	0	0	0	0	0	0	0	0
AMPHIPODA	Deutella incerta	2013 Nov	0	0	0	0	0	0	0	0	0
ISOPODA	Dycerceis kensleyi	2013 Nov	0	0	0	0	0	0	0	0	0
AMPHIPODA	Dexaminella sp A	2013 Nov	0	0	0	0	0	0	0	0	0
AMPHIPODA	Dumosus sp A	2013 Nov	0	0	0	0	0	0	0	0	0
ISOPODA	Excorallana antillensis	2013 Nov	1	0	0	12	0	113	1	1	0
AMPHIPODA	Elasmopus balkomanus	2013 Nov	0	0	0	0	0	0	0	0	0
ISOPODA	Excorallana berbicensis	2013 Nov	0	1	0	0	0	0	0	0	0
ISOPODA	Erichthonius brasiliensis	2013 Nov	0	0	0	0	0	0	0	0	0
ISOPODA	Eurydice convexa	2013 Nov	0	0	0	0	0	0	0	0	0
CUMACEA	Elasmocumella sp A	2013 Nov	0	0	0	0	0	0	0	0	0
ISOPODA	Exosphaeroma diminuta	2013 Nov	0	0	0	0	0	0	0	0	0
ISOPODA	Erichsonella filiformis	2013 Nov	0	0	0	0	0	0	0	0	0
ISOPODA	Elasmopus levis	2013 Nov	0	0	0	0	0	0	0	0	0
ISOPODA	Eisothistos petrensis	2013 Nov	0	0	0	0	0	0	0	0	0
AMPHIPODA	Elasmopus rapax	2013 Nov	9	2	3	2	2	4	3	3	4
AMPHIPODA	Eobrolgus spinosus	2013 Nov	1	1	0	0	0	0	0	0	0
ISOPODA	Exosphaeroma tricornis	2013 Nov	0	0	0	0	0	2	0	0	0
CUMACEA	Eudorella sp A	2013 Nov	0	0	0	0	0	0	0	0	0
ISOPODA	Excorallana warmingii	2013 Nov	0	0	0	0	0	0	0	0	0
ISOPODA	Excorallana sp A	2013 Nov	0	0	0	0	0	0	0	0	0
ISOPODA	Exosphaeroma sp A	2013 Nov	0	0	0	0	0	0	0	0	0
ISOPODA	Exosphaeroma yucatanum	2013 Nov	0	0	0	0	0	0	0	0	3
aMPHIPODA	Gammaropsis atlantica	2013 Nov	0	18	0	1	0	0	0	0	0
ISOPODA	Geocerceis barbarae	2013 Nov	0	0	0	14	0	0	0	2	1
ISOPODA	Gnathia beethoveni	2013 Nov	0	0	0	0	0	0	0	0	0
AMPHIPODA	Gammarus mucronatus	2013 Nov	0	0	0	0	0	0	0	0	0
ISOPODA	Gnathia magdalensis	2013 Nov	2	1	0	0	0	0	0	0	0
ISOPODA	Gibberosus myersi	2013 Nov	0	0	0	0	0	0	0	1	0
ISOPODA	Gnathia sp A	2013 Nov	0	0	0	0	0	0	0	0	1
ISOPODA	Gnathostenetroides pugio	2013 Nov	0	1	0	2	0	3	0	1	0
ISOPODA	Gnathostenetroides sp A	2013 Nov	0	0	0	0	0	0	0	0	0
ISOPODA	Gnathia (pranizae, ovigerous)	2013 Nov	28	9	8	37	6	17	2	2	4
ISOPODA	Gnathia puertoricensis	2013 Nov	9	4	5	5	1	2	1	0	5
AMPHIPODA	Globosolembos smithi	2013 Nov	0	0	0	0	0	0	0	0	1
ISOPODA	Gnathia vellosa	2013 Nov	4	1	2	11	0	8	0	0	0
ISOPODA	Gnathia virginalis	2013 Nov	6	2	0	1	0	0	0	0	0
AMPHIPODA	Hippomedon sp A	2013 Nov	0	0	0	0	0	0	0	0	0
TANAIDACEA	Hoplomachus propinquus	2013 Nov	0	0	0	0	0	0	0	0	0
TANAIDACEA	Hargeria rapax	2013 Nov	2	1	0	0	0	0	1	0	0
ISOPODA	Heptanthura scopulosa	2013 Nov	0	0	0	0	0	0	0	1	0
ISOPODA	Stenetrium serratum	2013 Nov	0	4	0	2	0	0	0	0	0
ISOPODA	Hansenium spathulicarpus	2013 Nov	0	1	1	0	0	0	1	0	0
ISOPODA	Hansenium stebbingi	2013 Nov	1	1	1	2	1	2	1	2	0
AMPHIPODA	Hourstonius tortugae	2013 Nov	0	0	0	1	0	0	0	0	0
AMPHIPODA	Hemiproto wigleyi	2013 Nov	0	0	0	0	0	0	0	0	0
AMPHIPODA	Hyalidae A	2013 Nov	0	0	0	0	0	0	0	0	0
AMPHIPODA	Ingolfiella sp A	2013 Nov	1	0	0	1	0	0	0	0	0
AMPHIPODA	Iphimediidae A	2013 Nov	0	0	0	0	0	0	0	0	0
ISOPODA	Joeropsis bifasciatus	2013 Nov	0	0	0	0	0	0	0	1	0
ISOPODA	Joeropsis sp A	2013 Nov	0	2	0	0	0	0	0	0	0
ISOPODA	Joeropsis personatus	2013 Nov	0	2	0	0	0	0	0	0	0
ISOPODA	Joeropsis rathbunae	2013 Nov	0	0	0	0	0	0	0	0	0
ISOPODA	Joeropsis tobagoensis	2013 Nov	0	0	0	0	0	0	0	0	0
TANAIDACEA	Kalliapseudes bahamensis	2013 Nov	0	0	0	0	0	1	0	0	0
AMPHIPODA	Lyssianopsis alba	2013 Nov	0	0	0	5	0	0	0	1	1
AMPHIPODA	Liljeborgia bousfieldi	2013 Nov	0	0	0	2	0	0	0	0	0
TANAIDACEA	Leptochelia dubia	2013 Nov	59	18	3	14	5	34	6	12	1
CUMACEA	Leucon sp A	2013 Nov	0	0	0	0	0	0	0	0	0
CUMACEA	Leucon sp B	2013 Nov	0	0	0	0	0	0	0	0	0
AMPHIPODA	Liljeborgia sp A	2013 Nov	0	0	0	1	0	0	0	0	0
AMPHIPODA	Listriella sp A	2013 Nov	0	0	0	0	0	0	0	0	0
AMPHIPODA	Leucothoe laurensis	2013 Nov	0	0	0	0	0	0	0	0	0
TANAIDACEA	Leptochelia longimana	2013 Nov	3	0	0	0	0	0	0	0	0
ISOPODA	Lyocoryphe minocule	2013 Nov	0	2	0	1	0	0	0	0	0
ISOPODA	Limnoria platicauda	2013 Nov	0	1	0	0	0	0	0	0	0
AMPHIPODA	Leucothoe spinicarpa	2013 Nov	0	7	0	5	0	4	0	8	1
AMPHIPODA	Leucothoe sp A	2013 Nov	0	0	0	1	0	0	0	0	0
AMPHIPODA	Lembos unifasciatus	2013 Nov	0	0	0	1	0	0	0	0	0
AMPHIPODA	Maeropsis sp A	2013 Nov	0	0	0	0	0	0	0	0	0
ISOPODA	Metacirolana agaricicola	2013 Nov	0	0	0	4	0	0	0	0	0
aMPHIPODA	Maera sp A	2013 Nov	0	0	0	0	0	0	0	1	0
ISOPODA	Mesanthura bivittata	2013 Nov	0	0	0	0	0	1	0	0	0
CUMACEA	Mancocuma sp A	2013 Nov	0	0	0	0	0	0	0	0	0
ISOPODA	Metacirolana menziesi	2013 Nov	0	0	0	0	0	0	0	0	0
ISOPODA	Mesanthura sp A	2013 Nov	0	2	0	1	1	0	0	0	1
AMPHIPODA	Melita sp A	2013 Nov	0	2	0	0	0	0	0	0	0
AMPHIPODA	Metarphinia floridana	2013 Nov	2	0	0	0	0	0	1	0	1
ISOPODA	Metacirolana halia	2013 Nov	2	0	0	1	1	0	0	0	0
ISOPODA	Mesanthura hopkinsi	2013 Nov	0	0	0	1	0	0	0	0	0
AMPHIPODA	Maera jerrica	2013 Nov	0	0	0	0	0	0	0	0	0
AMPHIPODA	Maera miranda	2013 Nov	0	0	0	0	0	0	0	0	0
ISOPODA	Mesanthura paucidens	2013 Nov	1	0	0	0	0	0	1	1	0
ISOPODA	Mesanthura pulchra	2013 Nov	0	0	0	1	1	1	0	3	1
AMPHIPODA	Melita sheardi	2013 Nov	0	0	0	0	0	0	0	0	0
AMPHIPODA	Metatyron triocellatus	2013 Nov	0	0	0	0	0	0	0	0	0
MYSIDAE	Mysidae A	2013 Nov	0	0	0	0	0	0	0	0	0
AMPHIPODA	Netamelita barnardi	2013 Nov	1	0	0	0	0	0	0	0	0
ISOPODA	Neocirolana obtruncata	2013 Nov	0	0	0	0	0	0	0	0	0
TANAIDACEA	Nototanaidae A	2013 Nov	0	0	0	0	0	0	0	0	0
TANAIDACEA	Nototanaidae C	2013 Nov	0	0	0	0	2	5	0	0	0
AMPHIPODA	Oedicerotidae A	2013 Nov	0	0	0	0	0	0	0	0	0
TANAIDACEA	Pseudoapseudomorpha sp A	2013 Nov	1	0	0	0	0	0	0	23	0
ISOPODA	Paracerceis sp	2013 Nov	0	0	0	0	0	0	0	0	1
TANAIDACEA	Pagurotanais bouryi	2013 Nov	0	0	0	34	0	0	1	3	0
ISOPODA	Paracerceis caudata	2013 Nov	0	2	1	2	0	3	0	0	3
AMPHIPODA	Periculodes cerasinus	2013 Nov	0	0	0	0	0	0	0	0	0
ISOPODA	Pleurocope floridensis	2013 Nov	0	0	0	0	0	0	0	0	0
TANAIDACEA	Parapseudes sp A	2013 Nov	3	1	0	0	0	0	0	0	0
ISOPODA	Pendanthura sp A	2013 Nov	0	0	0	0	1	0	0	0	0
ISOPODA	Paranthura floridensis	2013 Nov	0	0	0	1	0	0	0	0	0
TANAIDACEA	Psammokalliapseudes granulosus	2013 Nov	0	0	0	0	1	1	0	0	0
ISOPODA	Pendanthura hendleri	2013 Nov	2	22	0	0	0	0	0	0	0
AMPHIPODA	Photis sp A	2013 Nov	0	2	0	0	0	0	0	0	0
AMPHIPODA	Pseudoampithoides incurvaria	2013 Nov	0	4	0	0	1	1	3	0	0
ISOPODA	Paranthura infundibulata	2013 Nov	0	0	0	0	0	0	0	5	0
TANAIDACEA	Pseudoleptochelia sp A	2013 Nov	73	12	2	5	9	27	15	16	3
ISOPODA	Paramunnidae A	2013 Nov	0	0	0	0	0	0	0	0	0
AMPHIPODA	Psammogammarus sp A	2013 Nov	0	0	0	0	0	0	0	0	0
AMPHIPODA	Paraphinotus seclusus	2013 Nov	0	0	0	0	0	0	0	0	0
ISOPODA	Pendanthura tanaiformis	2013 Nov	0	0	0	1	0	0	0	0	0
TANAIDACEA	Paratanais sp A	2013 Nov	32	45	1	175	6	120	3	49	1
AMPHIPODA	Quadrimaera sp A	2013 Nov	0	0	0	0	0	0	0	0	0
CUMACEA	Schizotrema aglutinanta	2013 Nov	0	1	0	1	0	0	0	0	0
ISOPODA	Hansenium bowmani	2013 Nov	0	0	0	0	1	0	0	0	0
AMPHIPODA	Spathiopus looensis	2013 Nov	0	0	0	4	0	0	0	0	0
CUMACEA	Spilocuma sp A	2013 Nov	0	0	0	0	0	0	0	0	0
TANAIDACEA	Sinelobus stanfordi	2013 Nov	29	5	0	2	1	11	1	1	0
ISOPODA	Stenobermuda sp A	2013 Nov	0	0	0	0	0	0	0	0	0
AMPHIPODA	Seba tropica	2013 Nov	0	0	0	0	0	0	0	0	0
AMPHIPODA	Synopia ultramarina	2013 Nov	0	0	0	0	0	0	0	0	0
TANAIDACEA	Synapseudes sp A	2013 Nov	0	0	0	0	0	3	1	0	0
AMPHIPODA	Tabatzius muelleri	2013 Nov	0	0	0	7	0	0	0	0	0
ISOPODA	Uromunna reynoldsi	2013 Nov	0	0	0	0	0	0	0	0	0
CUMACEA	Vaunthompsonia sp A	2013 Nov	0	0	0	0	0	0	0	0	0
CUMACEA	Vaunthompsonia floridana	2013 Nov	0	0	0	0	0	0	0	0	0
CUMACEA	Vaunthompsonia minor	2013 Nov	1	0	0	0	0	0	0	0	0
TANAIDACEA	Zeuxo kurilensis	2013 Nov	2	9	0	7	2	0	0	2	0
AMPHIPODA	Apohyale sp A	2014 Jan	0	0	0	0	0	0	0	0	0
AMPHIPODA	Ampelisca abdita	2014 Jan	0	0	0	0	0	1	0	0	1
AMPHIPODA	Ampelisca agassizi	2014 Jan	0	0	0	0	0	0	0	0	0
TANAIDACEA	Apseudes bermudeus	2014 Jan	0	1	0	0	0	0	0	0	0
AMPHIPODA	Ampelisca bicarinata	2014 Jan	1	0	0	0	0	0	0	0	0
AMPHIPODA	Anamixis cavatura	2014 Jan	0	0	0	0	0	0	2	0	0
ISOPODA	Apanthura cracenta	2014 Jan	2	1	0	14	3	5	8	1	2
ISOPODA	Accalathura crenulata	2014 Jan	0	0	0	4	1	0	3	0	0
AMPHIPODA	Anamaera hixoni	2014 Jan	0	0	0	0	0	0	0	0	0
ISOPODA	Anopsilana jonesi	2014 Jan	0	0	0	1	0	0	0	0	0
ISOPODA	Alcirona krebsi	2014 Jan	0	0	0	0	0	0	0	0	0
ISOPODA	Amakusanthura magnifica	2014 Jan	0	2	1	1	3	3	7	2	3
ISOPODA	Amakusanthura sp A	2014 Jan	0	0	0	0	0	0	0	0	0
ISOPODA	Apanthuroides millae	2014 Jan	0	0	0	0	0	0	1	0	0
TANAIDACEA	Apseudomorpha sp A	2014 Jan	0	0	0	21	4	0	10	1	0
AMPHIPODA	Ampelisca sp A	2014 Jan	1	3	6	0	14	0	1	1	0
AMPHIPODA	Ampithoe sp A	2014 Jan	3	2	1	1	0	0	0	1	1
ISOPODA	Anthomuda affinis	2014 Jan	0	0	0	0	0	0	0	0	0
ISOPODA	Anthuridea	2014 Jan	0	0	0	1	0	0	0	0	0
TANAIDACEA	Apseudes orghidani	2014 Jan	0	0	0	1	0	0	1	0	0
TANAIDACEA	Apseudidae A	2014 Jan	0	0	0	0	0	0	0	0	0
TANAIDACEA	Apseudes sp A	2014 Jan	2	1	2	32	1	1	3	1	1
AMPHIPODA	Ampithoe ramondi	2014 Jan	0	0	1	0	0	0	2	1	1
AMPHIPODA	Ampelisca schellenbergi	2014 Jan	0	0	0	0	0	0	0	0	0
ISOPODA	Amakusanthura signata	2014 Jan	1	0	0	7	0	0	7	0	1
AMPHIPODA	Batea cuspidata	2014 Jan	0	0	1	0	0	1	0	0	0
AMPHIPODA	Bemlos sp A	2014 Jan	0	0	0	0	0	0	0	0	0
AMPHIPODA	Biancolina sp A	2014 Jan	0	0	0	0	0	0	0	0	0
AMPHIPODA	Bemlos spinicarpus	2014 Jan	0	0	0	0	0	0	0	0	0
AMPHIPODA	Bemlos unicornis	2014 Jan	0	0	0	0	0	0	0	0	0
ISOPODA	Cirolana albioida	2014 Jan	0	0	0	0	0	0	0	0	0
ISOPODA	Carpias algicola	2014 Jan	0	2	1	5	1	0	0	0	1
CUMACEA	Campylaspis sp	2014 Jan	0	0	0	0	0	0	0	0	0
CUMACEA	Cumella antipai	2014 Jan	0	0	0	0	0	1	0	0	0
CUMACEA	Cubanocuma gutzi	2014 Jan	0	1	1	0	0	0	0	0	0
AMPHIPODA	Caribboecetes sp A	2014 Jan	0	0	0	1	0	0	2	0	0
CUMACEA	Cumella clavicauda	2014 Jan	0	0	0	0	0	1	0	2	0
AMPHIPODA	Concarnes concavus	2014 Jan	0	0	0	0	0	0	0	0	0
ISOPODA	Cirolana crenulitelson	2014 Jan	0	0	0	1	0	0	0	0	0
AMPHIPODA	Curidia debrogania	2014 Jan	0	0	0	0	0	0	1	0	0
CUMACEA	Cumella garrityi	2014 Jan	1	0	0	1	0	0	0	2	1
CUMACEA	Cyclaspis goesi	2014 Jan	0	0	6	0	0	1	0	4	1
CUMACEA	Cumella gomoiui	2014 Jan	1	0	0	0	1	0	0	0	0
CUMACEA	Cyclaspis granulata	2014 Jan	0	0	1	0	0	0	0	0	0
ISOPODA	Calyptolana hancocki	2014 Jan	0	0	0	9	1	0	0	0	0
AMPHIPODA	Chevalia aviculae	2014 Jan	0	2	0	20	12	0	5	0	0
CUMACEA	Campylaspis sp A	2014 Jan	0	0	0	0	0	0	1	0	0
aMPHIPODA	Chevalia sp A	2014 Jan	0	0	0	0	0	0	0	0	0
aMPHIPODA	Colomastix janiceae	2014 Jan	0	0	0	0	1	0	2	0	0
ISOPODA	Colanthura sp A	2014 Jan	0	0	0	0	0	0	0	0	0
CUMACEA	Cumella longicaudata	2014 Jan	0	0	0	0	0	0	0	0	0
CUMACEA	Cumella meredithi	2014 Jan	0	0	0	0	0	0	0	0	0
CUMACEA	Cumella murariui	2014 Jan	0	0	0	1	3	0	0	0	0
CUMACEA	Cumella ocellata	2014 Jan	0	0	4	2	6	0	1	3	1
ISOPODA	Cirolana parva	2014 Jan	4	66	2	28	1	13	3	4	6
ISOPODA	Cleantioides planicauda	2014 Jan	0	0	0	0	0	0	0	0	0
CUMACEA	Cumella ruetzleri	2014 Jan	0	0	0	0	0	2	1	0	0
CUMACEA	Cumella serrata	2014 Jan	0	0	7	0	0	0	0	3	0
AMPHIPODA	Ceradocus sheardi	2014 Jan	1	0	1	0	0	1	0	0	1
AMPHIPODA	Ceradocus shoemakeri	2014 Jan	0	0	1	0	0	0	0	0	0
ISOPODA	Colanthura tenuis	2014 Jan	0	0	0	1	0	0	0	0	0
ISOPODA	Carpias triton	2014 Jan	0	0	0	0	0	0	0	0	0
ISOPODA	Cortezura confixa	2014 Jan	0	0	0	0	0	0	0	0	0
CUMACEA	Cumella sp A	2014 Jan	0	0	0	0	0	0	0	0	0
CUMACEA	Cumella sp G	2014 Jan	0	0	0	0	1	1	0	0	1
CUMACEA	Cyclaspis varians	2014 Jan	0	0	0	0	0	0	0	0	0
CUMACEA	Cumella vicina	2014 Jan	0	0	0	0	1	0	0	0	1
ISOPODA	Cyathura sp A	2014 Jan	0	0	0	0	0	1	0	0	0
CUMACEA	Cyclaspis sp A	2014 Jan	0	0	1	0	0	1	0	0	1
AMPHIPODA	Cymadusa sp A	2014 Jan	0	0	0	0	0	0	0	0	0
ISOPODA	Cymodoce ruetzleri	2014 Jan	2	1	0	0	0	0	0	0	0
AMPHIPODA	Cyprodeidae A	2014 Jan	0	0	0	0	0	0	1	0	0
TANAIDACEA	Discapseudes belizensis	2014 Jan	0	0	1	0	0	1	0	0	0
AMPHIPODA	Dexaminidae A	2014 Jan	0	0	0	0	0	1	0	0	0
AMPHIPODA	Deutella incerta	2014 Jan	0	0	0	0	0	0	0	0	0
ISOPODA	Dycerceis kensleyi	2014 Jan	0	0	0	0	0	0	0	0	0
AMPHIPODA	Dexaminella sp A	2014 Jan	0	0	0	0	0	0	0	0	0
AMPHIPODA	Dumosus sp A	2014 Jan	0	0	0	0	0	0	5	1	0
ISOPODA	Excorallana antillensis	2014 Jan	0	3	1	9	0	1	0	8	1
AMPHIPODA	Elasmopus balkomanus	2014 Jan	0	0	0	0	0	0	0	0	0
ISOPODA	Excorallana berbicensis	2014 Jan	0	0	0	0	0	0	0	0	0
ISOPODA	Erichthonius brasiliensis	2014 Jan	0	0	0	0	0	1	2	0	0
ISOPODA	Eurydice convexa	2014 Jan	0	1	0	0	0	1	0	0	3
CUMACEA	Elasmocumella sp A	2014 Jan	0	0	0	1	0	1	0	0	0
ISOPODA	Exosphaeroma diminuta	2014 Jan	0	0	0	0	0	0	0	0	0
ISOPODA	Erichsonella filiformis	2014 Jan	0	0	0	0	0	0	0	0	0
ISOPODA	Elasmopus levis	2014 Jan	4	2	1	0	0	0	9	1	1
ISOPODA	Eisothistos petrensis	2014 Jan	0	0	0	0	0	0	0	0	0
AMPHIPODA	Elasmopus rapax	2014 Jan	0	0	0	1	5	0	5	4	2
AMPHIPODA	Eobrolgus spinosus	2014 Jan	2	0	1	0	10	0	0	0	0
ISOPODA	Exosphaeroma tricornis	2014 Jan	0	0	0	0	0	2	0	0	0
CUMACEA	Eudorella sp A	2014 Jan	0	0	3	0	0	0	0	0	0
ISOPODA	Excorallana warmingii	2014 Jan	0	0	0	0	0	0	0	0	0
ISOPODA	Excorallana sp A	2014 Jan	0	0	0	0	0	0	0	0	3
ISOPODA	Exosphaeroma sp A	2014 Jan	1	0	1	0	0	2	4	0	0
ISOPODA	Exosphaeroma yucatanum	2014 Jan	0	0	0	0	0	0	0	0	0
aMPHIPODA	Gammaropsis atlantica	2014 Jan	0	1	1	7	0	0	0	1	0
ISOPODA	Geocerceis barbarae	2014 Jan	0	0	3	10	0	9	1	1	0
ISOPODA	Gnathia beethoveni	2014 Jan	0	1	0	0	0	0	0	0	0
AMPHIPODA	Gammarus mucronatus	2014 Jan	0	0	0	0	0	0	0	0	0
ISOPODA	Gnathia magdalensis	2014 Jan	0	0	7	7	4	7	1	5	3
ISOPODA	Gibberosus myersi	2014 Jan	0	3	1	0	0	0	0	0	2
ISOPODA	Gnathia sp A	2014 Jan	0	0	0	0	0	0	0	0	0
ISOPODA	Gnathostenetroides pugio	2014 Jan	0	0	0	0	5	1	3	0	0
ISOPODA	Gnathostenetroides sp A	2014 Jan	0	0	0	0	0	0	0	0	0
ISOPODA	Gnathia (pranizae, ovigerous)	2014 Jan	7	22	28	26	20	23	9	29	32
ISOPODA	Gnathia puertoricensis	2014 Jan	0	0	2	9	0	4	0	0	1
AMPHIPODA	Globosolembos smithi	2014 Jan	3	0	9	14	0	5	0	3	4
ISOPODA	Gnathia vellosa	2014 Jan	1	0	0	5	0	3	0	2	1
ISOPODA	Gnathia virginalis	2014 Jan	0	0	0	0	0	1	0	0	0
AMPHIPODA	Hippomedon sp A	2014 Jan	0	0	0	0	0	0	0	0	0
TANAIDACEA	Hoplomachus propinquus	2014 Jan	0	0	0	0	1	0	0	0	0
TANAIDACEA	Hargeria rapax	2014 Jan	0	0	0	0	0	0	1	1	0
ISOPODA	Heptanthura scopulosa	2014 Jan	0	0	0	0	0	0	0	0	0
ISOPODA	Stenetrium serratum	2014 Jan	0	0	0	0	0	0	0	0	0
ISOPODA	Hansenium spathulicarpus	2014 Jan	0	0	0	0	0	0	0	0	0
ISOPODA	Hansenium stebbingi	2014 Jan	0	0	0	3	3	0	0	0	0
AMPHIPODA	Hourstonius tortugae	2014 Jan	0	0	5	0	0	0	0	0	1
AMPHIPODA	Hemiproto wigleyi	2014 Jan	0	0	1	0	0	0	0	0	0
AMPHIPODA	Hyalidae A	2014 Jan	0	0	0	0	0	0	0	0	0
AMPHIPODA	Ingolfiella sp A	2014 Jan	0	0	1	0	0	1	0	0	0
AMPHIPODA	Iphimediidae A	2014 Jan	0	0	4	0	0	0	1	0	0
ISOPODA	Joeropsis bifasciatus	2014 Jan	0	0	0	0	0	1	0	0	0
ISOPODA	Joeropsis sp A	2014 Jan	0	1	0	2	0	0	0	0	0
ISOPODA	Joeropsis personatus	2014 Jan	0	0	0	0	0	1	0	0	0
ISOPODA	Joeropsis rathbunae	2014 Jan	0	0	0	2	0	2	0	0	0
ISOPODA	Joeropsis tobagoensis	2014 Jan	0	0	0	5	0	0	0	0	0
TANAIDACEA	Kalliapseudes bahamensis	2014 Jan	0	1	4	0	3	0	0	2	0
AMPHIPODA	Lyssianopsis alba	2014 Jan	1	1	0	1	0	0	0	1	2
AMPHIPODA	Liljeborgia bousfieldi	2014 Jan	0	0	0	1	0	0	0	0	0
TANAIDACEA	Leptochelia dubia	2014 Jan	15	26	15	68	19	61	50	37	11
CUMACEA	Leucon sp A	2014 Jan	0	0	0	0	1	0	0	0	0
CUMACEA	Leucon sp B	2014 Jan	0	0	1	0	0	0	0	0	0
AMPHIPODA	Liljeborgia sp A	2014 Jan	1	0	1	0	0	0	1	0	0
AMPHIPODA	Listriella sp A	2014 Jan	1	0	0	0	1	0	0	0	0
AMPHIPODA	Leucothoe laurensis	2014 Jan	0	0	0	0	0	0	0	0	0
TANAIDACEA	Leptochelia longimana	2014 Jan	0	0	0	0	0	1	0	0	0
ISOPODA	Lyocoryphe minocule	2014 Jan	0	0	0	1	0	0	0	0	0
ISOPODA	Limnoria platicauda	2014 Jan	0	0	0	0	0	0	0	0	0
AMPHIPODA	Leucothoe spinicarpa	2014 Jan	1	0	1	5	0	1	2	1	1
AMPHIPODA	Leucothoe sp A	2014 Jan	0	0	0	0	0	0	0	0	0
AMPHIPODA	Lembos unifasciatus	2014 Jan	0	0	0	0	0	0	0	0	0
AMPHIPODA	Maeropsis sp A	2014 Jan	0	0	0	0	0	0	0	0	0
ISOPODA	Metacirolana agaricicola	2014 Jan	1	0	0	13	1	0	0	0	0
aMPHIPODA	Maera sp A	2014 Jan	0	0	0	0	0	0	0	0	0
ISOPODA	Mesanthura bivittata	2014 Jan	0	0	0	0	0	0	0	0	0
CUMACEA	Mancocuma sp A	2014 Jan	0	1	2	0	0	1	2	0	0
ISOPODA	Metacirolana menziesi	2014 Jan	0	0	1	0	0	1	0	0	0
ISOPODA	Mesanthura sp A	2014 Jan	0	0	1	2	0	0	3	0	1
AMPHIPODA	Melita sp A	2014 Jan	0	0	0	0	0	0	0	0	0
AMPHIPODA	Metarphinia floridana	2014 Jan	0	0	1	0	3	0	0	0	0
ISOPODA	Metacirolana halia	2014 Jan	0	0	0	9	0	1	0	0	0
ISOPODA	Mesanthura hopkinsi	2014 Jan	0	0	0	0	0	0	0	0	0
AMPHIPODA	Maera jerrica	2014 Jan	0	0	0	0	0	0	0	0	0
AMPHIPODA	Maera miranda	2014 Jan	0	0	0	0	0	0	0	0	0
ISOPODA	Mesanthura paucidens	2014 Jan	0	0	0	0	0	1	0	1	0
ISOPODA	Mesanthura pulchra	2014 Jan	0	0	0	0	0	1	2	1	0
AMPHIPODA	Melita sheardi	2014 Jan	0	0	0	0	0	0	0	0	0
AMPHIPODA	Metatyron triocellatus	2014 Jan	0	0	0	0	0	0	0	0	0
MYSIDAE	Mysidae A	2014 Jan	0	0	1	0	0	0	0	2	0
AMPHIPODA	Netamelita barnardi	2014 Jan	0	0	0	0	0	0	0	0	0
ISOPODA	Neocirolana obtruncata	2014 Jan	0	3	0	0	0	0	0	0	0
TANAIDACEA	Nototanaidae A	2014 Jan	1	1	2	10	0	0	0	0	0
TANAIDACEA	Nototanaidae C	2014 Jan	0	0	0	9	0	8	0	0	0
AMPHIPODA	Oedicerotidae A	2014 Jan	0	1	0	0	0	0	0	0	0
TANAIDACEA	Pseudoapseudomorpha sp A	2014 Jan	0	0	0	0	0	0	0	0	0
ISOPODA	Paracerceis sp	2014 Jan	0	0	0	0	0	0	0	0	0
TANAIDACEA	Pagurotanais bouryi	2014 Jan	0	0	0	19	1	0	115	0	0
ISOPODA	Paracerceis caudata	2014 Jan	2	0	0	1	0	0	0	0	0
AMPHIPODA	Periculodes cerasinus	2014 Jan	0	0	0	0	1	0	0	0	0
ISOPODA	Pleurocope floridensis	2014 Jan	0	0	0	0	1	0	0	0	0
TANAIDACEA	Parapseudes sp A	2014 Jan	0	0	0	0	0	0	0	0	0
ISOPODA	Pendanthura sp A	2014 Jan	0	0	0	0	0	0	0	0	0
ISOPODA	Paranthura floridensis	2014 Jan	0	0	0	0	0	1	1	0	0
TANAIDACEA	Psammokalliapseudes granulosus	2014 Jan	0	1	1	0	0	0	0	0	0
ISOPODA	Pendanthura hendleri	2014 Jan	0	0	0	0	0	0	4	0	0
AMPHIPODA	Photis sp A	2014 Jan	0	0	0	0	0	1	0	0	0
AMPHIPODA	Pseudoampithoides incurvaria	2014 Jan	0	0	0	0	0	1	5	0	0
ISOPODA	Paranthura infundibulata	2014 Jan	0	0	0	0	0	0	0	0	0
TANAIDACEA	Pseudoleptochelia sp A	2014 Jan	3	4	1	123	6	92	6	4	4
ISOPODA	Paramunnidae A	2014 Jan	0	0	1	0	0	0	0	0	0
AMPHIPODA	Psammogammarus sp A	2014 Jan	0	0	0	0	0	1	5	0	0
AMPHIPODA	Paraphinotus seclusus	2014 Jan	0	0	0	0	0	0	0	0	0
ISOPODA	Pendanthura tanaiformis	2014 Jan	0	0	0	0	0	0	0	0	0
TANAIDACEA	Paratanais sp A	2014 Jan	0	3	0	497	8	22	14	4	1
AMPHIPODA	Quadrimaera sp A	2014 Jan	0	0	0	0	0	0	0	0	0
CUMACEA	Schizotrema aglutinanta	2014 Jan	0	0	0	1	0	0	1	0	0
ISOPODA	Hansenium bowmani	2014 Jan	0	0	0	0	0	1	0	0	0
AMPHIPODA	Spathiopus looensis	2014 Jan	0	0	0	0	0	0	0	0	0
CUMACEA	Spilocuma sp A	2014 Jan	0	0	0	0	0	0	0	0	1
TANAIDACEA	Sinelobus stanfordi	2014 Jan	0	1	9	0	12	2	7	0	1
ISOPODA	Stenobermuda sp A	2014 Jan	0	0	0	0	0	0	0	0	0
AMPHIPODA	Seba tropica	2014 Jan	0	0	0	0	0	0	0	0	0
AMPHIPODA	Synopia ultramarina	2014 Jan	0	1	1	0	0	0	0	1	0
TANAIDACEA	Synapseudes sp A	2014 Jan	0	0	0	16	0	2	90	0	0
AMPHIPODA	Tabatzius muelleri	2014 Jan	0	0	0	0	0	0	0	0	0
ISOPODA	Uromunna reynoldsi	2014 Jan	0	0	1	0	0	0	0	1	0
CUMACEA	Vaunthompsonia sp A	2014 Jan	0	0	0	0	0	0	0	0	0
CUMACEA	Vaunthompsonia floridana	2014 Jan	0	1	0	0	0	0	0	0	0
CUMACEA	Vaunthompsonia minor	2014 Jan	1	0	0	0	1	0	0	0	0
TANAIDACEA	Zeuxo kurilensis	2014 Jan	0	1	0	0	4	2	0	6	2
