# Supplementary material for: Taxonomic richness and abundance of cryptic peracarid crustaceans in the Puerto Morelos Reef National Park, Mexico
Source: PeerJ. 2017 Jun 15;5:e3411. doi: 10.7717/peerj.3411 (PMC5474090; doi:10.7717/peerj.3411)
Supplement: Supplemental Information 5 [file peerj-05-3411-s005.rmd]

---
title: "Peracarids PMRNP"
author: "Ver�nica Monroy"
date: "Friday, March 24, 2017"
output: pdf_document
---
```{r}
setwd("~/GitHub/Peracarids")
Abu <- read.csv("~/GitHub/Peracarids/NoSppOrg.csv") 
```

### Load libraries
```{r}
library(plyr)
```

###Change variable type
```{r}
Abu$N = as.numeric(Abu$N)
Abu$Taxa = as.numeric(Abu$Taxa)
Abu$Nkg = as.numeric(Abu$Nkg)
```

###Indicate the order of the variables
```{r}
Abu$Code=factor(Abu$Code, levels = c("BzS", "BoS", "JaS", "BzM", "BoM", "JaM", "BzD", "BoD", "JaD"))
Abu$Depth=factor(Abu$Depth, levels = c("BR", "FR (6-8)", "FR (10-12)"))
Abu$Site=factor(Abu$Site, levels = c("Bonanza", "Bocana", "Jardines"))
```

### Number of organisms per site+depth
```{r}
Abu3<-ddply(Abu, "Code", summarise, sum= sum(N))
Abu3
```

###Mean (SE) abundance per depth and site
```{r}
with(Abu, tapply(Nkg, Site, function(x) {
    sprintf("M (SE), = %1.2f (%1.2f)", mean(x), se = sd(x)/sqrt(length(x)))
}))

with(Abu, tapply(Nkg, Depth, function(x) {
    sprintf("M (SE), = %1.2f (%1.2f)", mean(x), se = sd(x)/sqrt(length(x)))
}))
```

### Barlett test
```{r}
require(graphics)
plot(LogNkg ~ Site, data = Abu) # data transformed log10(N+1)
bartlett.test(Abu$LogNkg, Abu$Site)

plot(LogNkg ~ Depth, data = Abu)
bartlett.test(Abu$LogNkg, Abu$Depth)
```

### Figure abundance
```{r}
library (ggplot2)
summarySE <- function(data=NULL, measurevar, groupvars=NULL, na.rm=FALSE,
                      conf.interval=.95, .drop=TRUE) {
    library(plyr)
    length2 <- function (x, na.rm=FALSE) {
        if (na.rm) sum(!is.na(x))
        else       length(x)
    }
    
    datac <- ddply(data, groupvars, .drop=.drop,
                   .fun = function(xx, col) {
                       c(N    = length2(xx[[col]], na.rm=na.rm),
                         mean = mean   (xx[[col]], na.rm=na.rm),
                         sd   = sd     (xx[[col]], na.rm=na.rm)
                       )
                   },
                   measurevar
    )
    
    # Rename the "mean" column    
    datac <- rename(datac, c("mean" = measurevar))
    datac$se <- datac$sd / sqrt(datac$N)  # Calculate standard error of the mean
    ciMult <- qt(conf.interval/2 + .5, datac$N-1)
    datac$ci <- datac$se * ciMult
    
    return(datac)
}
```

#Plot
```{r}
Abuc <- summarySE(Abu, measurevar="Nkg", groupvars=c("Code"))
Abuc

ggplot(Abuc, aes(x=Code, y=Nkg)) + 
    geom_bar(position=position_dodge(), stat="identity", fill="azure4", colour="Black") +
    geom_errorbar(aes(ymin=Nkg-se, ymax=Nkg+se),
                  width=.2,                    # Width of the error bars
                  position=position_dodge(.9))+
    xlab("Site and Depth")+
    ylab("Individuals kg-1")+ 
    theme(text = element_text(size=20, hjust=0.5, vjust=0.5))+
    theme(panel.grid.minor=element_blank())+
    theme(axis.title.x = element_text(size = 22, hjust = 0.5), 
          axis.title.y = element_text(size = 22, vjust = 0.5))
```

### 2-factor ANOVA
```{r}
npk.aov <- aov(LogNkg ~ Site*Depth, data=Abu) # Compare abundance
summary(npk.aov)
TukeyHSD(npk.aov, conf.level=.95);

npk.aov <- aov(Taxa ~ Site*Depth, data=Abu) # Compare # Taxa
summary(npk.aov)
```
